# Supplementary material for: Soldier Beetle Larvae Are Much More Common in the Fossil Record than Previously Anticipated
Source: Insects. 2026 Apr 9;17(4):406. doi: 10.3390/insects17040406 (PMC13116794; doi:10.3390/insects17040406)
Supplement: Supplementary file 1 [file insects-17-00406-s001.zip]

Archive with 9 entries (8 files):
- Supplement_Linhart rev/
- Supplement_Linhart rev/.DS_Store
- __MACOSX/Supplement_Linhart rev/._.DS_Store
- Supplement_Linhart rev/Suppl_TabS1.ods
- __MACOSX/Supplement_Linhart rev/._Suppl_TabS1.ods
- Supplement_Linhart rev/Suppl_TabS2rev.ods
- __MACOSX/Supplement_Linhart rev/._Suppl_TabS2rev.ods
- Supplement_Linhart rev/Supplementary_FileS1.zip
- __MACOSX/Supplement_Linhart rev/._Supplementary_FileS1.zip
