# Supplementary material for: Soldier Beetle Larvae Are Much More Common in the Fossil Record than Previously Anticipated
Source: Insects. 2026 Apr 9;17(4):406. doi: 10.3390/insects17040406 (PMC13116794; doi:10.3390/insects17040406)
Supplement: Supplementary file 1 [file insects-17-00406-s001.zip › Supplement_Linhart rev/Suppl_TabS1.ods]

## Sheet: SupplTabS1
Dataset Number	Source author	Year	Source figure	Source page	Stage	Species group II	Species group I	Species	Accession number or other	Age
Can_001	Biffi & Casari	2017	fig. 9	p. 113	pupa	Chauliognathinae	Chauliognathus	flavipes		extant
Can_002	Biffi & Casari	2017	fig. 28	p. 115	larva last	Chauliognathinae	Chauliognathus	humeralis		extant
Can_003	Biffi & Casari	2017	fig. 41	p. 118	larva last	Chauliognathinae	Chauliognathus	ignaciosus		extant
Can_004	Biffi & Casari	2017	figs. 71, 75	p. 121	larva last	Chauliognathinae	Chauliognathus	opacipennis		extant
Can_005	Biffi & Casari	2017	figs. 125, 129	p. 128	larva last	Chauliognathinae	Daiphron	mediofasciatum		extant
Can_006	Biffi & Casari	2017	fig. 140	p. 129	pupa	Chauliognathinae	Daiphron	mediofasciatum		extant
Can_007	Biffi & Casari	2017	figs. 151, 156, 158, 163	pp. 132, 133	larva last	Chauliognathinae	Macromalthinus	brasiliensis		extant
Can_008	Biffi & Casari	2017	fig. 160	p. 132	pupa	Chauliognathinae	Macromalthinus	brasiliensis		extant
Can_009	Biffi & Casari	2017	figs. 173, 175, 180	pp. 134, 135	larva 1	Chauliognathinae	Belotus	obscurus		extant
Can_010	Biffi et al.	2022	figs. 10, 14, 19	pp. 27–29	larva 3	Chauliognathinae	Psilorrhynchus	bifasciatus		extant
Can_011	Biffi et al.	2022	figs. 36, 39	pp. 30, 31	larva 2	Chauliognathinae	Psilorrhynchus	bifasciatus		extant
Can_012	Biffi et al.	2022	fig. 41	p. 31	larva 1	Chauliognathinae	Psilorrhynchus	bifasciatus		extant
Can_013	Biffi et al.	2023	figs. 7C, 8A	pp. 329, 330	larva	Dysmorphocerinae	Neoontelus	?		extant
Can_014	Biffi et al.	2023	fig. 3A	p. 322	larva last	Dysmorphocerinae	Plectonotum	laterale		extant
Can_015	Biffi et al.	2023	figs. 9A, 12A	p. 335	larva	Dysmorphocerinae	Asilis	?		extant
Can_016	Biffi et al.	2023	fig. 9B	p. 335	larva	Dysmorphocerinae	Asilis	?		extant
Can_017	Biffi et al.	2023	fig. 9C	p. 335	larva	Dysmorphocerinae	Asilis	?		extant
Can_018	Biffi et al.	2023	fig. 9D	p. 335	larva	Dysmorphocerinae	Asilis	?		extant
Can_019	Biffi et al.	2023	fig. 9E	p. 335	larva	Dysmorphocerinae	Asilis	?		extant
Can_020	Biffi et al.	2023	fig. 9F	p. 335	larva	Dysmorphocerinae	Asilis	?		extant
Can_021	Biffi et al.	2023	fig. 9G	p. 335	larva	Dysmorphocerinae	Asilis	?		extant
Can_022	Biffi et al.	2023	fig. 9H	p. 335	larva	Dysmorphocerinae	Asilis	?		extant
Can_023	Biffi et al.	2023	figs. 11E, 12A	pp. 338, 341	larva	Dysmorphocerinae	Asilis	?		extant
Can_024	Biffi et al.	2023	fig. 14A	p. 343	larva	Dysmorphocerinae	Heteromastix	?		extant
Can_025	Biffi et al.	2023	fig. 14B, J	p. 343	larva	Dysmorphocerinae	Heteromastix	?		extant
Can_026	Biffi et al.	2023	fig. 14C, I	p. 343	larva	Dysmorphocerinae	Heteromastix	?		extant
Can_027	Biffi et al.	2023	fig. 14G	p. 343	larva	Dysmorphocerinae	Heteromastix	?		extant
Can_028	Biffi et al.	2023	fig. 14H	p. 343	larva	Dysmorphocerinae	Heteromastix	?		extant
Can_029	Biffi et al.	2023	fig. 15A, E	p. 345	larva	Dysmorphocerinae	Afronycha	picta		extant
Can_030	Biffi et al.	2023	fig.15I, K	p. 345	larva	Dysmorphocerinae	Afronycha	?		extant
Can_031	Biffi & Rosa	2019	figs. 1, 4, 11	pp. 141, 142, 143	larva last	Chauliognathinae	Daiphron	bipartitus		extant
Can_032	Biffi & Rosa	2019	figs. 26, 28	p. 145	pupa	Chauliognathinae	Daiphron	bipartitus		extant
Can_033	Biffi & Rosa	2019	fig. 50	p. 148	larva	Chauliognathinae	Daiphron	bipartitus		extant
Can_034	Fitton	1975	fig. 1	p. 245	larva	Chantarinae	Cantharis	?		extant
Can_035	Fitton	1975	fig. 2	p. 245	larva	Malthininae	Malthodes	?		extant
Can_036	Janßen	1963–65	fig. 1a	p. 94	pre-larva 1	Chantarinae	Cantharis	fusca		extant
Can_037	Janßen	1963–65	fig. 1b	p. 94	pre-larva 2	Chantarinae	Cantharis	fusca		extant
Can_038	Janßen	1963–65	fig. 1c	p. 94	pre-larva 1	Chantarinae	Cantharis	livida		extant
Can_039	Janßen	1963–65	fig. 2	p. 96	larva 4	Chantarinae	Cantharis	fusca		extant
Can_040	Janßen	1963–65	fig. 3	p. 97	larva 5	Chantarinae	Cantharis	fusca		extant
Can_041	Langenstück & Heimbach	1999	fig. 1	p. 86	larva	Chantarinae	Cantharis	fusca		extant
Can_042	Shohet & Clarke	1997	fig. 2A, C	p. 40	larva 7	Chauliognathinae	Chauliognathus	lugubris		extant
Can_043	Vitali & Fanti	2024	fig. 1	p. 11	larva	Chantarinae	Cantharis	?		extant
Can_044	Takada & Takahashi	2013	fig. 1	p. 306	larva	Chantarinae	Lycocerus	suturellus		extant
Can_045	Traugott	2002	fig. 2	p. 17	larva	Chantarinae	Cantharis	?		extant
Can_046	Yilmaz et al.	2014	figs. 1, 3	p. 279	larva		?	?		extant
Can_047	Fujiwara & Kobayashi	1987	fig. 9b	p. 205	first larva (after hatching)	Chantarinae	Athemus	suturellus		extant
Can_048	Alford et al.	2003	fig. 13.31	p. 217	larva	Chantarinae	Cantharis	fusca	Chapter 13 Alford et al.	extant
Can_049	De Marzo	2009	fig. 3A	p. 233	first larva	Chantarinae	Rhagonycha	fulva		extant
Can_050	De Marzo	2009	fig. 3b	p. 233	second larva	Chantarinae	Rhagonycha	fulva		extant
Can_051	De Marzo	2009	fig. 3c	p. 233	third larva	Chantarinae	Rhagonycha	fulva		extant
Can_052	De Marzo	2009	fig. 3d	p. 233	fourth larva	Chantarinae??	Rhagonycha	fulva		extant
Can_053	Matsuno	2017	fig. 2F	p. 3	larva last	Chantarinae	Themis (Themus?)	cyanipennis		extant
Can_054	Philips et al.	2013	fig. 4	p. 2	larva	Chauliognathina	Chauliognathus	marginatus or pennsylvanicus		extant
Can_055	LeSage	1991	fig. 34.465a	p. 430	larva	Chauliognathinae	?	?		extant
Can_056	LeSage	1991	figs. 34.466a, c, e	p. 430	larva	Cantharinae	Cantharis	?		extant
Can_057	Biffi & Casari	2017	figs. 90–93	p. 124	“mature” larva	Chauliognathina	Chauliognathus	spinipennis		extant
Can_058	Biffi & Casari	2017	figs. 108–111	p. 126	“mature” larva	Chauliognathina	Chauliognathus	spinipennis		extant
Can_059	Motyka et al.	2023	fig. 1N	p. 550	larva		?	?		extant
Can_060	Biffi & Casari	2017	fig. 1	p. 113	“mature” larva	Chauliognathinae	Chauliognathus	flavipes		extant
Can_061	Biffi & Casari	2017	figs. 64, 65	p. 120	first larva	Chauliognathinae	Chauliognathus	ignaciosus		extant
Can_062	Biffi & Casari	2017	fig. 90	p. 124	“mature” larva	Chauliognathinae	Chauliognathus	spinipennis		extant
Can_063	Biffi & Casari	2017	fig. 108	p. 126	“mature” larva	Chauliognathinae	Chauliognathus	unifasciatus		extant
Can_064	Fitton	1975	fig. 15	p. 248	larva	Malthininae	Malthinus	flaveolus		extant
Can_065	Fitton	1975	fig. 17	p. 248	last instar	Malthininae	Malthinus	sereipunctatus		extant
Can_066	Fitton	1975	fig. 18	p. 248	larva	Cantharinae	Padabrus	alpinus		extant
Can_067	Fitton	1975	fig. 22	p. 248	larva	Silinae	Silis	ruficollis		extant
Can_068	Verhoeff	1917	pl. XIII, 2	p. 138–139	2 Fötus	Cantharinae	Cantharis	rustica		extant
Can_069	Verhoeff	1917	pl. XIII, 6	p. 138–139	1 Fötus	Cantharinae	Cantharis	rustica		extant
Can_070	Verhoeff	1917	pl. XIII, 7	p. 138–139	2 Larve	Cantharinae	Cantharis	rustica		extant
Can_071	Verhoeff	1917	pl. XIII, 11	p. 138–139	1 Larve	Cantharinae	Cantharis	rustica		extant
Can_072	Verhoeff	1917	pl. XIII, 15	p. 138–139	4 Larve	Cantharinae	Cantharis	rustica		extant
Can_073	Traugott	2000	Abb. 2, L3	p. 222	Larva 3	Cantharinae	Cantharis	rustica		extant
Can_074	Traugott	2000	Abb. 2, L4	p. 222	Larva 4	Cantharinae	Cantharis	rustica		extant
Can_075	Traugott	2000	Abb. 2, L5	p. 222	Larva 5	Cantharinae	Cantharis	rustica		extant
Can_076	Traugott	2000	Abb. 2, L6, Abb. 4a	p. 222	Larva 6	Cantharinae	Cantharis	rustica		extant
Can_077	Traugott	2000	Abb. 4b	p. 222	Larva 6	Cantharinae	Cantharis	fusca		extant
Can_078	Turis	2007	fig. 1, 1 left, Fig. 4	p. 157	pre-larva 1	Cantharinae	Cantharis	livida		extant
Can_079	Turis	2007	fig. 1, 1 right	p. 157	pre-larva 2	Cantharinae	Cantharis	livida		extant
Can_080	Turis	2007	fig. 1, 2 left	p. 157	pre-larva 1	Cantharinae	Cantharis	rufa		extant
Can_081	Turis	2007	fig. 1, 2 right	p. 157	pre-larva 2	Cantharinae	Cantharis	rufa		extant
Can_082	Turis	2007	fig. 1, 3 left	p. 157	pre-larva 1	Cantharinae	Cantharis	fulva		extant
Can_083	Turis	2007	fig. 1, 3 right	p. 157	pre-larva 2	Cantharinae	Cantharis	fulva		extant
Can_084	Turis	2007	fig. 1, 3 lower	p. 157	pre-larva 3	Cantharinae	Cantharis	fulva		extant
Can_085	Turis	2007	fig. 2, fig. 3 left bottom	pp. 159, 160	larva 6?	Cantharinae	Cantharis	fusca		extant
Can_086	Turis	2007	fig. 3 right bottom	p. 160	larva 2	Cantharinae	Cantharis	fusca		extant
Can_087	Turis	2007	fig. 3 left top	p. 160	larva 3	Cantharinae	Cantharis	fusca		extant
Can_088	Turis	2007	fig. 3 left second top	p. 160	larva 4	Cantharinae	Cantharis	fusca		extant
Can_089	Turis	2007	fig. 3, left second bottom	p. 160	larva 5	Cantharinae	Cantharis	fusca		extant
Can_090	Verhoeff	1923a	fig. 1	pl. I	larva	Malthininae	Malthinus	?		extant
Can_091	Verhoeff	1923a	fig. 4	pl. I	larva	Silinae	Silis	nitidula		extant
Can_092	Hansen	1938	fig. 10	p. 209	larva	Cantharinae	Cantharis	?		extant
Can_093	Hansen	1938	fig. 11	pp. 210, 211	larva	Cantharinae	Cantharis	pellucida		extant
Can_094	Hansen	1938	fig. 16b	p. 215	larva	Cantharinae	Podabrus	alpinus		extant
Can_095	Hansen	1938	fig. 16d	p. 215	larva	Silinae	Silis	ruficollis		extant
Can_096	Hansen	1938	fig. 24	p. 230	larva	Silinae	Silis	ruficollis		extant
Can_097	Hansen	1938	fig. 27	p. 232	larva	Malthininae	Malthinus	frontalis		extant
Can_098	Hansen	1938	fig. 30a	p. 235	larva	Malthininae	Malthodes	marginatus		extant
Can_099	Böving & Craighead	1931	pl. 77, B	p. 241	last larva	Malthininae	Malthinus	flaveolus		extant
Can_100	Böving & Craighead	1931	pl. 77, H	p. 241	larva	Silinae	Silis	nitidula		extant
Can_101	Böving & Craighead	1931	pl. 77, I, K	p. 241	larva	Malthininae	Malthodes	marginatus		extant
Can_102	Böving & Craighead	1931	pl. 77, M	p. 241	larva	Cantharinae	Cantharis	?		extant
Can_103	Böving & Craighead	1931	pl. 77, U	p. 241	larva	Cantharinae	Podabrus	tomentosus		extant
Can_104	Böving & Craighead	1931	pl. 78, C, D, H	p. 243	larva	Chauliognathinae	Chauliognathus	sentellaris		extant
Can_105	Klausnitzer	1978	Abb. 17/2	p. 121	larva		Malthodes	?	redrawn after Ghilarov 1964	extant
Can_106	Klausnitzer	1978	Abb. 17/4	p. 121	larva		Malthinus	flaveolus	redrawn after Ghilarov 1964	extant
Can_107	Bugguide (Ken Schneider)	2025			larva				#2436200	extant
Can_108	Bugguide (Dylan Smith)	2024			larva				#2426146; #2426142	extant
Can_109	Bugguide (C)	2023			larva				#2315935; #2315932	extant
Can_110	Bugguide (MJ Hatfield)	2021			larva				#2066109; #2066108	extant
Can_111	Bugguide (ChristineYoung)	2021			larva				#2040161	extant
Can_112	Bugguide (Leealloway)	2021			larva				#2039159	extant
Can_113	Bugguide (Molly Jacobson)	2019			larva				#1631533	extant
Can_114	Bugguide (metrioptera)	2017			larva				#1472781	extant
Can_115	Bugguide (David E. Reed)	2017			larva				#1460344; #1460342	extant
Can_116	Bugguide (John van der Linden)	2017			larva				#1328064	extant
Can_117	Bugguide (Thomas Wilson of Armistead Gardens in Baltimore City)	2015			larva				#1108325	extant
Can_118	Bugguide (Tom Klein)	2014			larva				#901617	extant
Can_119	Bugguide (Tom Klein)	2013			larva				#797623	extant
Can_120	Bugguide (ophis)	2013			larva				#737761; #737762	extant
Can_121	Bugguide (John F. Carr)	2012			larva				#725646; #724147	extant
Can_122	Bugguide (Seth Ausubel)	2012			larva				#712993	extant
Can_123	Bugguide (Cassowary)	2012			larva				#621667	extant
Can_124	Bugguide (Andrew Williams)	2009			larva				#335492	extant
Can_125	Bugguide (Salvador Vitanza)	2020			larva	Chauliognathinae	Chauliognathus	?	#1819911	extant
Can_126	Bugguide (Pierre-Marc Brousseau)	2022			larva	Malthininae	Malthodes	?	#2079491; #2079489	extant
Can_127	Bugguide (Kim Fleming)	2012			pupa	Silinae	Silis	percomis	#619682	extant
Can_128	Bugguide (Jim McClarin)	2007			pupa	Chantarinae	Podabrus	planulus	#119878	extant
Can_200	Haug & Haug	in press	fig. 2		larva				PED 2041	Cretaceous
Can_201	this publication		Fig. 3		larva				PED 4026	Eocene
Can_202	this publication		Fig. 4		larva				PED 4028	Eocene
Can_203	this publication		Fig. 5		larva				PED 4034	Eocene
Can_204	this publication		Fig. 7		larva				PED 0321	Cretaceous
Can_205	this publication		Fig. 9A, B		larva				PED 0482_1	Cretaceous
Can_206	this publication		Fig. 9C, D		larva				PED 0482_2	Cretaceous
Can_207	this publication		Fig. 9E–H		larva				PED 0482_3	Cretaceous
Can_208	this publication		Fig. 10C, D		larva				PED 0482_4	Cretaceous
Can_209	this publication		Fig. 8B		larva				PED 0482_5	Cretaceous
Can_210	this publication		Fig. 10A, B		larva				PED 0482_6	Cretaceous
Can_211	this publication		Fig. 10E		larva				PED 0482_7	Cretaceous
Can_212	this publication		Fig. 8D		larva				PED 0482_8	Cretaceous
Can_213	this publication		Fig. 10F		larva				PED 0482_9	Cretaceous
Can_214	this publication		Fig. 10G		larva				PED 0482_10	Cretaceous
Can_215	this publication		Fig. 16C		larva				PED 1848	Cretaceous
Can_216	this publication		Fig. 11		larva				PED 2049	Cretaceous
Can_217	this publication		Fig. 12		larva				PED 2346	Cretaceous
Can_218	this publication		Fig. 13		larva				PED 2699	Cretaceous
Can_219	this publication		Fig. 14		larva				PED 3152	Cretaceous
Can_220	this publication		Fig. 16A, B		larva				PED 3762	Cretaceous
Can_221	this publication		Fig. 15		larva				PED 3979	Cretaceous
Can_222	this publication		Fig. 17		larva				PED 4058	Cretaceous
Can_223	this publication		Fig. 18		larva				PED 4068	Cretaceous
Can_224	this publication		Figs. 19, 20		larva				PED 4077	Cretaceous
Can_225	this publication		Fig. 32F–H		larva				PED 2435	Cretaceous
Can_226	this publication		Fig. 24		larva				PED 4125	Cretaceous
Can_227	this publication		Fig. 25		larva				PED 4179	Cretaceous
Can_228	this publication		Fig. 26		larva				PED 4274	Cretaceous
Can_229	this publication		Fig. 27		larva				PED 4291	Cretaceous
Can_230	this publication		Fig. 28		larva				PED 4311	Cretaceous
Can_231	this publication		Fig. 29		larva				PED 4312	Cretaceous
Can_232	this publication		Fig. 30		larva				PED 4358a	Cretaceous
Can_233	this publication		Fig. 31		larva				PED 4394	Cretaceous
Can_234	this publication		Fig. 21		larva				BUB 3017	Cretaceous
Can_235	this publication		Figs. 22, 23A–C		larva				BUB 3738	Cretaceous
Can_236	this publication		Fig. 23D, E		larva				BUB 5002	Cretaceous
Can_237	this publication		Fig. 32A–E		larva				BUB 4780b	Cretaceous
Can_238	this publication		Fig. 33		larva				BUB 5163	Cretaceous
Can_239	Janzen	2002	fig. 252	p. 117	larva				Collection von Holt	Eocene
Can_240	Fowler	2019	fig. 2a, b	p. 141	larva				BA276-A	Eocene
Can_241	this publication		Fig. 6A		larva				Jonas Damzen, amberinclusions.eu, 13067	Eocene
Can_242	this publication		Fig. 6B		larva				Marius Veta, ambertrasure4u.com, in-2860	Eocene
Can_243	this publication		Fig. 2A–C		larva				SNSB-BSPG 2018 III 67	Eocene
Can_244	this publication		Fig. 2D		larva				SNSB-BSPG 2018 III 116 spec2	Eocene
Can_245	this publication		Fig. 2E, F		larva				SNSB-BSPG 2018 III 116 spec1	Eocene
Can_246	this publication		Fig. 2G, H		larva				SNSB-BSPG 2018 III 245	Eocene
Can_247	this publication		Fig. 2I		larva				SNSB-BSPG 2018 III 61	Eocene
Can_400	Hsiao et al.	2021	figs. 3a, 4a	p. 1281	adult	"Burmite Cantharinae"	Cretocantharis	veda		Cretaceous
Can_401	Hsiao et al.	2021	fig. 5a, 6a	p. 1283	adult	"Burmite Cantharinae"	Palaeocantharis	panna		Cretaceous
Can_402	Fanti & Pankowski	2020a	figs. 1, 4	pp. 439, 442	adult	Cantharinae	Cacomorphocerus	marki		Eocene
Can_403	Fanti & Pankowski	2020b	fig. 1	p. 402	adult	Cantharinae	Cantharis	crisantha		Eocene
Can_404	Fanti & Vitali	2017	fig. 3	p. 22	adult		Malthodes	cenozoicus		Eocene
Can_405	Fanti & Vitali	2017	fig. 6	p. 23	adult		Mimoplatycis	bicolor		Eocene
Can_406	Pankowski & Fanti	2023	figs. 3A, D, 4A, B	pp. 304, 305	adult		Malthinus	karenpankowskiae		Eocene
Can_407	Bukejs & Fanti	2023	fig. 1A, B	p. 333	adult	Silinae	Podosilis	groehni		Eocene
Can_408	Fanti & Müller	2022	fig. 3A, B	p. 337	adult		Elektrokleinia	thiloi		Cretaceous
Can_409	Fanti & Müller	2022	fig. 13A, C	p. 355	adult		Sanaungulus	kirstenaeweissbachae		Cretaceous
Can_410	Fanti & Müller	2022	fig. 22A	p. 371	adult		Sanaungulus	ypogaeum		Cretaceous
Can_411	Fanti & Müller	2022	fig. 24A, B	p. 375	adult		Vitalfranzius	cretaceus		Cretaceous
Can_412	Fanti & Damgaard	2019	fig. 2 (left upper)	p. 104	adult		Chantaris	borki		Eocene
Can_413	Zhao et al.	2022	fig. 2a, b	p. 612	adult		Brevipterus	obtusiapicis		Cretaceous
Can_414	Zhao et al.	2022	fig. 4	p. 613	adult		Brevipterus	megacephalus		Cretaceous
Can_415	Fanti & Kupryjanowicz	2018	figs. 1, 3(, 5)	pp. 150, 151	adult	Cantharinae	Cacomorphocerus	wiszniewskii		Eocene
Can_416	Li et al.	2022	fig. 1	p. 22	adult	Malthininae	Nothotytthonyx	serratus		Cretaceous
Can_417	Kazantsev	2018	figs. 12, 13	p. 151	adult		Cacomorphocerus	jantaricus		Eocene
Can_418	Fanti & Damgaard	2020	figs. 5, 6	p. 130	adult		Podistra	mattheseni		Eocene
Can_419	Kazantsev & Perkovsky	2014	fig. 2	p. 114	adult	Malthininae	Malthodes	rovnoensis		Eocene
Can_420	Kazantsev	2020	fig. 4B	p. 262	adult		Lycocerus	jonais		Eocene
Can_421	Kazantsev	2020	fig. 8A, B	p. 266	adult	Silinae	Podosilis	gedaniensis		Eocene
Can_422	this publication		Fig. 34		adult				SMNK-PAL 45612	Eocene
Can_600	Biffi	2016	figs. 6, 11	p. 5	adult (male)	Chauliognathinae	Chauliognathus	flavipes		extant
Can_601	Biffi	2016	figs. 7, 11	p. 5	adult (female)	Chauliognathinae	Chauliognathus	flavipes		extant
Can_602	Biffi & Casari	2017	fig. 141	p. 129	adult	Chauliognathinae	Daiphron	mediofasciatum		extant
Can_603	Biffi & Rosa	2019	figs. 29, 31	p. 146	adult (male)	Chauliognathinae	Daiphron	bipartitus		extant
Can_604	Vitali & Fanti	2024	fig. 30d	p. 33	adult (female)	Chantarinae	Cantharis	fusca		extant
Can_605	Vitali & Fanti	2024	fig. 46	p. 40	adult (male)	Chantarinae	Cantharis	paludosa		extant
Can_606	Vitali & Fanti	2024	fig. 52a	p. 42	adult (male)	Chantarinae	Cantharis	pellucida		extant
Can_607	Biffi	2012	figs. 2, 47	pp. 122, 127	adult	Chantarinae	Cantharis	fusca		extant
Can_608	Biffi	2012	figs. 3, 48	pp. 122, 127	adult	Silinae	Discodon	?		extant
Can_609	Biffi	2012	figs. 5, 50	pp. 122, 127	adult	Chauliognathinae	Chauliognathus	limbicollis		extant
Can_610	Biffi	2012	figs. 6, 51	pp. 122, 127	adult	Chauliognathinae	Chauliognathus	flavolineatus		extant
Can_611	Biffi	2012	figs. 7, 52	pp. 122, 127	adult	Chauliognathinae	Chauliognathus	?		extant
Can_612	Biffi	2012	figs. 8, 53	pp. 122, 127	adult	Chauliognathinae	Chauliognathus	scriptus		extant
Can_613	Biffi	2012	figs. 9, 54	pp. 122, 127	adult	Chauliognathinae	Chauliognathus	expansus		extant
Can_614	Biffi	2012	figs. 10, 55, 56	pp. 122, 127	adult	Chauliognathinae	Chauliognathus	flavipes		extant
Can_615	Biffi	2012	figs. 12, 57	pp. 123, 127	adult	Chauliognathinae	Chauliognathus	luteopictus		extant
Can_616	Biffi	2012	figs. 11, 58	pp. 123, 127	adult	Chauliognathinae	Chauliognathus	morio		extant
Can_617	Biffi	2012	figs. 18, 60	pp. 123, 128	adult	Chauliognathinae	Psilorrhynchus	bifasciatus		extant
Can_618	Biffi	2012	figs. 15, 62	pp. 123, 128	adult	Chauliognathinae	Diaphron	crassicorne		extant
Can_619	Biffi	2012	figs. 30, 66	pp. 125, 128	adult	Chauliognathinae	Paramaronius	gounellei		extant
Can_620	Biffi	2012	figs. 31, 67	pp. 125, 128	adult	Chauliognathinae	Paramaronius	?		extant
Can_621	Biffi	2012	figs. 33, 68, 69	pp. 125, 128	adult	Chauliognathinae	Maronius	brevipennis		extant
Can_622	Biffi	2012	fig. 42, 70, 71	pp. 126, 128	adult	Chauliognathinae	Trypherus	latipennis		extant
Can_623	Anton & Beutel	2011	figs. 91, 92	p. 20	adult	Chantarinae	Chantaris	obscura		extant
Can_624	Constantin	2008	fig. 2	p. 68	adult	Dysmorphocerinae	Plectonotum	nigrum		extant
Can_625	Constantin	2008	fig. 8	p. 69	adult	Dysmorphocerinae	Plectonotum	onorei		extant
Can_626	Constantin	2008	fig. 9	p. 69	adult	Dysmorphocerinae	Plectonotum	puncticollis		extant
Can_627	Constantin	2008	fig. 10	p. 69	adult	Dysmorphocerinae	Plectonotum	glaber		extant
Can_628	Biffi	2023	figs. 15, 16, 17	p. 468	adult		Malthesis	ater		extant
Can_629	Hentz	1830	fig. Ia	pl. XV	adult	Chauliognathinae	Chauliognathus	marginatus		extant
Can_630	Hentz	1830	fig. IIa	pl. XV	adult	Chauliognathinae	Chauliognathus	bimaculatus		extant
Can_631	Hentz	1830	fig. IIIa	pl. XV	adult		Macrosiagon	dimidiatum		extant
Can_632	Takahashi & Okushima	1999	fig. 1	p. 85	adult (male)	Silinae	Podosilis	omissa		extant
Can_633	Takahashi & Okushima	1999	fig. 2	p. 85	adult (female)	Silinae	Podosilis	omissa		extant
Can_634	Kravetc	2010	figs. 1, 4A	p. 132	adult?	Cantharinae	Cantharis	rustica		extant
Can_635	Bugguide (tom murray)	2010			adult	Silinae	Silis	percomis	#386284	extant
Can_636	Bugguide (Jim McClarin)	2007			adult	Chantarinae	Podabrus	planulus	#119885	extant
Can_637	Kazantsev	2022	fig. 1	p. 83	adult		Anstronycha	occipitalis		extant
Can_638	Kazantsev	2022	fig. 3	p. 83	adult		Anstronycha	erichsonii (kurbatovi)		extant
Can_639	Kazantsev	2022	fig. 4	p. 83	adult		Boveycantharis	funesta		extant
Can_640	Kazantsev	2022	fig. 5	p. 83	adult		Boveycantharis	rufimana		extant
Can_641	Kazantsev	2022	fig. 7	p. 84	adult	Cantharinae	Cantharis	annularis		extant
Can_642	Kazantsev	2022	fig. 8	p. 84	adult	Cantharinae	Cantharis	rustica		extant
Can_643	Kazantsev	2022	fig. 9	p. 84	adult	Cantharinae	Cantharis	nigricans		extant
Can_644	Kazantsev	2022	fig. 11	p. 84	adult	Cantharinae	Cantharis	pellucida		extant
Can_645	Kazantsev	2022	fig. 12	p. 84	adult	Cantharinae	Cantharis	livida		extant
Can_646	Kazantsev	2022	fig. 13	p. 85	adult	Cantharinae	Cantharis	flavilabris		extant
Can_647	Kazantsev	2022	fig. 16	p. 85	adult	Cantharinae	Cantharis	obscura		extant
Can_648	Kazantsev	2022	fig. 17	p. 85	adult	Cantharinae	Cantharis	liburnica		extant
Can_649	Kazantsev	2022	fig. 19	p. 86	adult	Cantharinae	Cantharis	pagana		extant
Can_650	Kazantsev	2022	fig. 20	p. 86	adult	Cantharinae	Cantharis	terminata		extant
Can_651	Kazantsev	2022	fig. 21	p. 86	adult	Cantharinae	Cantharis	ciliciensis		extant
Can_652	Kazantsev	2022	fig. 22	p. 86	adult	Cantharinae	Cantharis	quatripunctata		extant
Can_653	Kazantsev	2022	fig. 23	p. 86	adult	Cantharinae	Cantharis	montana		extant
Can_654	Kazantsev	2022	fig. 25	p. 87	adult	Cantharinae	Cantharis	figurata		extant
Can_655	Kazantsev	2022	fig. 27	p. 87	adult	Cantharinae	Cantharis	livida		extant
Can_656	Kazantsev	2022	fig. 28	p. 87	adult	Cantharinae	Cantharis	melaspis		extant
Can_657	Kazantsev	2022	fig. 29	p. 87	adult	Cantharinae	Cantharis	lateralis		extant
Can_658	Kazantsev	2022	fig. 32	p. 88	adult		Cordicantharis	cordicollis		extant
Can_659	Kazantsev	2022	fig. 34	p. 88	adult		Cratosilis	denticollis		extant
Can_660	Kazantsev	2022	fig. 40	p. 89	adult		Metacantharis	clypeata		extant
Can_661	Kazantsev	2022	fig. 42	p. 89	adult	Cantharinae	Podabrus	alpinus		extant
Can_662	Kazantsev	2022	fig. 43	p. 90	adult	Cantharinae	Podabrus	alpinus		extant
Can_663	Kazantsev	2022	fig. 44	p. 90	adult	Cantharinae	Podabrus	annulatus		extant
Can_664	Kazantsev	2022	fig. 45	p. 90	adult		Podistra	schoenherri		extant
Can_665	Kazantsev	2022	fig. 46	p. 90	adult		Podistra	rufotestacea		extant
Can_666	Kazantsev	2022	fig. 47	p. 90	adult		Podistra	motschulskyi		extant
Can_667	Kazantsev	2022	fig. 52	p. 91	adult		Podistra	caucasia		extant
Can_668	Kazantsev	2022	fig. 55	p. 92	adult		Podistra	ossetica		extant
Can_669	Kazantsev	2022	fig. 56	p. 92	adult		Podistra	cherkessica		extant
Can_670	Kazantsev	2022	fig. 57	p. 92	adult		Podistra	iugosa		extant
Can_671	Kazantsev	2022	fig. 58	p. 92	adult		Podistra	belousovi		extant
Can_672	Kazantsev	2022	fig. 59	p. 92	adult	Chantarinae	Rhagonycha	elongata		extant
Can_673	Kazantsev	2022	fig. 63	p. 93	adult	Chantarinae	Rhagonycha	gallica		extant
Can_674	Kazantsev	2022	fig. 65	p. 93	adult	Chantarinae	Rhagonycha	lignosa		extant
Can_675	Kazantsev	2022	fig. 66	p. 93	adult	Chantarinae	Rhagonycha	kubanensis		extant
Can_676	Kazantsev	2022	fig. 67	p. 94	adult	Chantarinae	Rhagonycha	persica		extant
Can_677	Kazantsev	2022	fig. 70	p. 94	adult	Chantarinae	Rhagonycha	nigripes		extant
Can_678	Kazantsev	2022	fig. 71	p. 94	adult	Chantarinae	Rhagonycha	fulva		extant
Can_679	Kazantsev	2022	fig. 72	p. 94	adult	Chantarinae	Rhagonycha	translucida		extant
Can_680	Kazantsev	2022	fig. 73	p. 95	adult	Chantarinae	Rhagonycha	bzybiensis		extant
Can_681	Kazantsev	2022	fig. 74	p. 95	adult	Chantarinae	Rhagonycha	ritsaensis		extant
Can_682	Kazantsev	2022	fig. 75	p. 95	adult	Chantarinae	Rhagonycha	caucasica		extant
Can_683	Kazantsev	2022	fig. 76	p. 95	adult	Chantarinae	Rhagonycha	bernhaueri		extant
Can_684	Kazantsev	2022	fig. 77	p. 95	adult	Chantarinae	Rhagonycha	tseiana		extant
Can_685	Kazantsev	2022	fig. 78	p. 95	adult	Chantarinae	Rhagonycha	rosti		extant
Can_686	Kazantsev	2022	fig. 79	p. 96	adult	Chantarinae	Rhagonycha	nigriceps		extant
Can_687	Kazantsev	2022	fig. 80	p. 96	adult	Chantarinae	Rhagonycha	abchasica		extant
Can_688	Kazantsev	2022	fig. 82	p. 96	adult	Chantarinae	Rhagonycha	compacta		extant
Can_689	Kazantsev	2022	fig. 84	p. 96	adult	Chantarinae	Rhagonycha	flavicornis		extant
Can_690	Kazantsev	2022	fig. 85	p. 97	adult	Chantarinae	Rhagonycha	araratica		extant
Can_691	Kazantsev	2022	fig. 86	p. 97	adult	Chantarinae	Rhagonycha	talyschensis		extant
Can_692	Kazantsev	2022	fig. 91	p. 98	adult	Chantarinae	Rhagonycha	kobiensis (alexeevi)		extant
Can_693	Kazantsev	2022	fig. 92	p. 98	adult	Chantarinae	Rhagonycha	caspica		extant
Can_694	Kazantsev	2022	fig. 93	p. 98	adult	Chantarinae	Rhagonycha	vitticollis		extant
Can_695	Kazantsev	2022	fig. 95	p. 98	adult	Chantarinae	Rhagonycha	roubali		extant
Can_696	Kazantsev	2022	fig. 97	p. 99	adult	Chantarinae	Rhagonycha	rossica		extant
Can_697	Kazantsev	2022	fig. 100	p. 99	adult	Chantarinae	Rhagonycha	kobiensis (kobiensis)		extant
Can_698	Kazantsev	2022	fig. 101	p. 99	adult	Chantarinae	Rhagonycha	circassicola		extant
Can_699	Kazantsev	2022	fig. 102	p. 99	adult	Chantarinae	Rhagonycha	reitteri		extant
Can_700	Kazantsev	2022	fig. 113	p. 101	adult	Malthininae	Malthinus	turcicus		extant
Can_701	Kazantsev	2022	fig. 116	p. 102	adult	Malthininae	Malthinus	biguttatus		extant
Can_702	Kazantsev	2022	fig. 117	p. 102	adult	Malthininae	Malthinus	caucasicus		extant
Can_703	Kazantsev	2022	fig. 135	p. 105	adult	Malthininae	Malthodes	marginatus		extant
Can_704	Kazantsev	2022	fig. 140	p. 106	adult	Malthininae	Malthodes	abkhasicus		extant
Can_705	Kazantsev	2022	fig. 141	p. 106	adult	Malthininae	Malthodes	fuscus		extant
Can_706	Kazantsev	2022	fig. 143	p. 106	adult (male)	Malthininae	Malthodes	minimus		extant
Can_707	Kazantsev	2022	fig. 144	p. 106	adult (female)	Malthininae	Malthodes	minimus		extant
Can_708	Bugguide (thuya)	2017			adult	Cantharinae	Cantharis	rufa?	#1341666	extant
Can_709	Bugguide (Chris Joll)	2018			adult	Cantharinae	Podabrus	tomentosus	#1525757; #1525754	extant
Can_710	Biffi et al.	2023	fig. 2A	p. 315	adult	Dysmorphocerinae	Plectonotum	laterale		extant
Can_711	Biffi et al.	2023	fig. 2B	p. 315	adult	Dysmorphocerinae	Neoontelus	?		extant
Can_712	Biffi et al.	2023	fig. 2C	p. 315	adult	Dysmorphocerinae	Asilis	?		extant
Can_713	Biffi et al.	2023	fig. 2D	p. 315	adult	Dysmorphocerinae	Heteromastix	crassicornis		extant
Can_714	Biffi et al.	2023	fig. 2E	p. 315	adult	Dysmorphocerinae	Afronycha	?		extant
